# Supplementary material for: Targeting Orphan G Protein-Coupled Receptor 17 with T0 Ligand Impairs Glioblastoma Growth
Source: Cancers (Basel). 2021 Jul 27;13(15):3773. doi: 10.3390/cancers13153773 (PMC8345100; doi:10.3390/cancers13153773)
Supplement: Supplementary file 1 [file cancers-13-03773-s001.zip]

Archive with 3 entries (3 files):
- cancers-1290797 supplementary.pdf
- Supplementary Table S1.xlsx
- Supplementary Table S2.xlsx
